# Supplementary material for: Morphometric and Molecular Diversity among Seven European Isolates of Pratylenchus penetrans
Source: Plants (Basel). 2021 Mar 31;10(4):674. doi: 10.3390/plants10040674 (PMC8066575; doi:10.3390/plants10040674)
Supplement: Supplementary file 1 [file plants-10-00674-s001.zip]

Archive with 1 entries (1 files):
- plants-1112898 - Supplementary Data S1.txt
