# Supplementary material for: Morphometric and Molecular Diversity among Seven European Isolates of Pratylenchus penetrans
Source: Plants (Basel). 2021 Mar 31;10(4):674. doi: 10.3390/plants10040674 (PMC8066575; doi:10.3390/plants10040674)
Supplement: Supplementary file 1 [file plants-10-00674-s001.zip › plants-1112898 - Supplementary Data S1.txt]

Begin taxa;
	Dimensions ntax=23;
	TaxLabels
		P_penetrans_BN
		P_penetrans_BL
		P_penetrans_VA
		P_penetrans_T666
		P_penetrans_T295
		P_penetrans_CA82
		P_penetrans_T132
		P_penetrans_V3F
		P_penetrans_V1B
		P_penetrans_FR
		P_penetrans_WZ
		P_penetrans_MN
		P_penetrans_UK
		P_penetrans_NL
		P_fallax_V5C
		P_fallax_T85
		P_fallax_T283
		P_fallax_T272
		P_fallax_T353
		P_fallax_V4C
		P_neglectus_GSY24S
		P_neglectus_CA94
		P_neglectus_CD1735
;
End;

Begin characters;
	Dimensions nchar= 1034;
	Format datatype=dna interleave missing=N [D2D3 rDNA: 1-713; COXI: 714-1034] gap=-;

Matrix [D2D3 rDNA: 1-713]


P_PENETRANS_BN        AAAGTTGCAAAGCACTTTGAAGAGAGAGTTAAAGAGGACGTGAAACCGATGAGGTGGAAACGGATAGAGCCAGCGTATCTGGCCTGTATTCAACGGCGTTGTTGTGAGCAGTTGGGCGCTGCATCTCCAGATTGGGACAGTCCTGGCTTGCAAGCAGCAATGTTGTGCATTTGCAGGTCGAGTGCGCCGAGACTTTCGAGAAGGCGATATGAGCTCAATTTTGAGGCCAGCTTGCTGGTACCCGGATTGGAGGAATGTTGTTCGTTTTGGATGTGATTC---GGGAAAGGTTTTCGGGCTC-GTATGGGTTCGAGTCGGTGTGGGGTGGCAGTTGCATGCAACA--TGTGCCTTCTACCGATTCGGTCCTGTGCGAGCTCACAATCCCACTCTCGGCGTAAAAGTTGGTCATCTATCCGACCCGTCTTGAAACACGGACCAAGGAGTTTATCGTGTGCGCAAGTCATTGGGTGTTGAAAACTCAAAGGCGCAATGAAAGTAAAGAAT----CCGCAAGGATACGACGTGTGATCTGAGCAATCACGATTGCCTGGAGCAACATGGCCCCATTCTGGTCGCTTGCGACGGGGTGGAGGAAGAGCGTACGCGGTGAGACCCGAAAGATGGTGAACTATTCCTGAGCAGGATGAAGCCAGAGGAAACTCTG-GTGGAAGTCCGAAGCGATTCTGACGTGCAAATCGATCGTCTGAN
P_PENETRANS_BL        AAAGTTGCAAAGCACTTTGAAGAGAGAGTTAAAGAGGACGTGAAACCGATGAGGTGGAAACGGATAGAGCCAGCGTATCTGGCCTGTATTCAACGGCGTTGTTGTGAGTAGTTGGGCGCTGCATCTCCAGATTGGGACAGTCCTGGCTTGCTAGCAGCAATGTTGTGCATTTGCAGGTCGAGTGCGCCGAGACTTTCGAGAAGGCGATATGAGCTCAATTTTGAGGCCAGCTTGCTGGTACCCGGATTGGAGGAATGTTGTTCGTTTTGGATGTGATTC---GGGAAAGGTTTTCGGGCTC-GTATGGGTTCGAGTCGGTGTGGGGTGGCAGTTGCATGCAACA--TGTGCCTTCTACCGATTCGGTCCTGTGCGAGCTCACAATCCCACTCTCGGCGTAAAAGTTGGTCATGTATCCGACCCGTCTTGAAACACGGACCAAGGAGTTTATCGTGTGCGCAAGTCATTGGGTGTTGAAAACTCAAAGGCGCAATGAAAGTAAAGCAT----CCGCAAGGATACGACGTGTGATCTGAGCAATCACGATTGCCTGGAGCAACATGGCCCCATTCTGGCCGCTTGCGACGGGGTGGAGGAAGAGCGTACGCGGTGAGACCCGAAAGATGGTGAACTATTCCTGAGCAGGATGAAGCCAGAGGAAACTCTG-GTGGAAGTCCGAAGCGATTCTGACGTGCAAATCGATCGTCTGAN
P_PENETRANS_VA        AAAGTTGCAAAGCACTTTGAAGAGAGAGTTAAAGAGGACGTGAAACCGATGAGGTGGAAACGGATAGAGCCAGCGTATCTGGCCTGTATTCAACTGCATTGTTGTGAGCAGTTGGGCGCTGCATCTCCAGATTGGGACAGTCCTGGCTTGCAAACAACAATGTTGTGCATTTGCAGGTCGAGTGCGCCGAGACTTTCGAGAAGGCGATATGAGCTCAATTTTGAGGCCAGCTTGCTGGTACCCGGATTGGAGGAATGTTGTTCGTTTTGGATGTGAAT--GGGGGAAAGGTTTTCGGGCTC-GTATGGGTTCGAATTGGTGTGGGGTGGCAGTTGCATGCAACA--TGTGCCTTCTGCCGATTCGGTCCTGTGCGAGCTCACAATCCCACTCTCGGCGTAAAAGTTGGTCATCTATCCGACCCGTCTTGAAACACGGACCAAGGAGTTTATCGTGTGCGCAAGTCATTGGGTGTTGAAAACTCAAAGGCGCAATGAAAGTAAAGAAT----CCGCAAGGATACGACGTGTGATCTGAGCAATCACGATTGCCTGGAGCAACATGGCCCCATTCTGGTCGCTTGCGACGGGGTGGAGGAAGAGCGTACGCGGTGAGACCCGAAAGATGGTGAACTATTCCTGAGCAGGATGAAGCCAGAGGAAACTCTG-GTGGAAGTCCGAAGCGATTCTGACGTGCAAATCGRTCGTCTGAN
P_PENETRANS_T666      NNNNNNNNNNNNNNNNNNNNNNNNNNNNNNNNNNNNNNNNNNNNNNNNNNNNNNNNNNNNNNNNNNNNNNNNNNNNNNNNNNNNNNNNNNNNNNNNNNNNNNNNNNNNNNNNNNNNNNNNNNNNNNNNNNNNNNNNNNNNNNNNNNNNNNCAACCAACAATGTTGTGCATTTGCAGGTCGAGTGCGCCGAGACTTTCGAGAAGGCGATATGAGCTCAATTTTGAGGCCAGCTTGCTGGTACCCGGATTGGAGGAATGTTGTTCGTTTTGGATGTGAAT--GGGGGAAAGGTTTTCGGGCTC-GTATGGGTTCGAATTGGTGTGGGGTGGCAGTTGCATGCAACA--TGTGCCTTCTGCCAATTCGGTCCTGTGCGAGCTCACAATCCCACTCTCGGCGTAAAAGTTGGTCATCTATCCGACCCGTCTTGAAACACGGACCAAGGAGTTTATCGTGTGCGCAAGTCATTGGGTGTTGAAAACTCAAAGGCGCAATGAAAGTAAAGAAT----CCGCAAGGATACGACGTGTGATCTGAGCAATCACGATTGCCTGGAGCAACATGGCCCCATTCTGGTCGCTTGCGACGGGGTGGAGGAAGAGCG----------------AAAGTTGGTGAACTATTCCTGAGCAGGATGAAGCCAGAGGAAACTCTG-GTGGAAGTNNNNNNNNNNNNNNNNNNNNNNNNNNNNNNNNNNNN
P_PENETRANS_T295      NNNNNNNNNNNNNNNNNNNNNNNNNNNNNNNNNNNNNNNNNTGAACCGATGAGGTGGAAACGGATAGAGCCAGCGTATCTGGCCTGTATTCAACTGCATTGTTGTGAGCAGTTGGGCGCTGCATCTCCAGATTGGGACAGTCCTAGCTTGCAAGCAACAATGTTGTGCATTTGCAGGTCGAGTGCGCCGAGACTTTCGAGAAGGCGATATGAGCTCAATTTTGAGGCCAGCTTGCTGGTACCCGGATTGGAGGAATGTTGTTCGTTTTGGATGTGAAT--GGGGGAAAGGTTTTCGGGCTC-GTATGGGTTCGAATTGGTGTGGGGTGGCAGTTGCATGCAACA--TGTGCCTTCTGCCAATTCGGTCCTGTGCGAGCTCACAATCCCACTCTCGGCGTAAAAGTTGGTCATCTATCCGACCCGTCTTGAAACACGGACCAAGGAGTTTATCGTGTGCGCAAGTCATTGGGTGTTGAAAACTCAAAGGCGCAATGAAAGTAAAGAAT----CCGCAAGGATACGACGTGTGATCTGAGCAATCACGATTGCCTGGAGCAACATGGCCCCATTCTGGTCGCTTGCGACGGGGTGGAGGAAGAGCGTACGCGGTGAGACCCGAAAGATGGTGAACTATTCCTGAGCAGGATGAAGCCAGAGGAAACTCTG-GTGGAAGTCCGAAGCGATTCTGACGTGCAAATCGATCGTCTGAC
P_PENETRANS_CA82      AAAGTTGCAAAGCACTTTGAAGAGAGAGTTAAAGAGGACGTGAAACCGATGAGGTGGAAACGGATAGAGCCAGCGTATCTGGCCTGTATTCAACTGCATTGTTGTGAGCAGTTGGGCGCTGCATCTCCAGATTGGGACAGTCCTGGCTTGCAAACAACAATGTTGTGCATTTGCAGGTCGAGTGCGCCGAGACTTTCGAGAAGGCGATATGAGCTCAATTTTGAGGCCAGCTTGCTGGTACCCGGATTGGAGGAATGTTGTTCGTTTTGGATGTGAAT--GGGGGAAAGGTTTTCGGGCTC-GTATGGGTTCGAATTGGTGTGGGGTGGCAGTTGCATGCAACA--TGTGCCTTCTGCCAATTCGGTCCTGTGCGAGCTCACAATCCCACTCTCGGCGTAAAAGTTGGTCATCTATCCGACCCGTCTTGAAACACGGACCAAGGAGTTTATCGTGTGCGCAAGTCATTGGGTGTTGAAAACTCAAAGGCGCAATGAAAGTAAAGAAT----CCGCAAGGATACGACGTGTGATCTGAGCAATCACGATTGCCTGGAGCAACATGGCCCCATTCTGGTCGCTTGCGACGGGGTGGAGGAAGAGCGTACGCGGTGAGACCCGAAAGATGGTGAACTATTCCTGAGCAGGATGAAGCCAGAGGAAACTCTG-GTGGAAGTCCGAAGCGATTCTGACGTGCAAATCGATCGTCTGAC
P_PENETRANS_T132      NNNNNNNNNNNNNNNNNNNNNNNNNNNNNNNNNNNNNNNGTGAAACCGATGAGGTGGAAACGGATAGAGCCAGCGTATCTGGCCTGTATTCAACTGCATTGTTGTGAGCAGTTGGGCGCTGCATCTCCAGATTGGGACAGTCCTAGCTTGCAAGCAACAATGTTGTGCATTTGCAGGTCGAGTGCGCCGAGACTTTCGAGAAGGCGATATGAGCTCAATTTTGAGGCCAGCTTGCTGGTACCCGGATTGGAGGAATGTTGTTCGTTTTGGATGTGAA--GGGGGGAAAGGTTTTCGGGCTC-GTATGGGTTCGAATTGGTGTGGGGTGGCAGTTGCATGCAACA--TGTGCCTTCTGCCAATTCGGTCCTGTGCGAGCTCACAATCCCACTCTCGGCGTAAAAGTTGGTCATCTATCCGACCCGTCTTGAAACACGGACCAAGGAGTTTATCGTGTGCGCAAGTCATTGGGTGTTGAAAACTCAAAGGCGCAATGAAAGTAAAGAAT----CCGCAAGGATACGACGTGTGATCTGAGCAATCACGATTGCCTGGAGCAACATGGCCCCATTCTGGTCGCTTGCGACGGGGTGGAGGAAGAGCGTACGCGGTGAGACCCGAAAGATGGTGAACTATTCCTGAGCAGGATGAAGCCAGAGGAAACTCTG-GTGGAAGTCCGAAGCGATTCTGACGTGCAAATCGATCGTCTGAC
P_PENETRANS_V3F       AAAGTTGCAAAGCACTTTGAAGAGAGAGTTAAAGAGGACGTGAAACCGATGAGGTGGAAACGGATAGAGCCAGCGTATCTGGCCTGTATTCAACTGCATTGTTGTGAGCAGTTGGGCGCTGCATCTCCAGATTGGGACAGTCCTAGCTTGCAAGCAACAATGTTGTGCATTTGCAGGTCGAGTGCGCCGAGACTTTCGAGAAGGCGATATGAGCTCAATTTTGAGGCCAGCTTGCTGGTACCCGGATTGGAGGAATGTTGTTCGTTTTGGATGTGAAT--GGGGGAAAGGTTTTCGGGCTC-GTATGGGTTCGAATTGGTGTGGGGTGGCAGTTGCATGCAACA--TGTGCCTTCTGCCAATTCGGTCCTGTGCGAGCTCACAATCCCACTCTCGGCGTAAAAGTTGGTCATCTATCCGACCCGTCTTGAAACACGGACCAAGGAGTTTATCGTGTGCGCAAGTCATTGGGTGTTGAAAACTCAAAGGCGCAATGAAAGTAAAGAAT----CCGCAAGGATACGACGTGTGATCTGAGCAATCACGATTGCCTGGAGCAACATGGCCCCATTCTGGTCGCTTGCGACGGGGTGGAGGAAGAGCGTACGCGGTGAGACCCGAAAGATGGTGAACTATTCCTGAGCAGGATGAAGCCAGAGGAAACTCTG-GTGGAAGTCCGAAGCGATTCTGACGTGCAAATCGATCGTCTGAC
P_PENETRANS_V1B       NNNNNNNNNNNNNNNNNNNNNNNNNNNNNNNNNNNNNNNNNNNNNNNNNNNNNNNNNNNNNNNNNNNNNNNNNNNNNNNNNNNNNNNNNNNNNNNNNNNNNNNNNNNNNNNNNNNNNNNNNNNNNNNNNNNNNNNNNNNNNNNNNNNNNNNNNNNNNNNNNNNNNNNNNNNNNNNNNNNNNNNNNNNNNNNNNNNNNNNNNNNNNNNNNNNNNNNNNNNNNNNNNNNNNNNNNNNNNNNNNNNNNNNNNNNNNNNNNNNNNNNNNNNNNNNNNNNNNNN--GGGGAAAGGTTTTCGGGCTC-GTATGGGTTCGAATTGGTGTGGGGTGGCAGTTGCATGCAACA--TGTGCCTTCTGCCAATTCGGTCCTGTGCGAGCTCACAATCCCACTCTCGGCGTAAAAGTTGGTCATCTATCCGACCCGTCTTGAAACACGGACCAAGGAGTTTATCGTGTGCGCAAGTCATTGGGTGTTGAAAAATCAAAGGCGCAATGAAAGTAAAGAAT----CCGCAAGGATACGACGTGTGATTTGAGCAATCACGATTGCCTGGAGCAACATGGCCCCATTCTGGTCGCTTGCGACGGGGTGGAGGAAGAGCGTACGCGGTGAGACCCGAAAGATGGTGAACTATTCCTGAGCNNNNNNNNNNNNNNNNNNNNNNNNNNNNNNNNNNNNNNNNNNNNNNNNNNNNNNNNNNNNNNNNNNNNN
P_PENETRANS_FR        AAAGTTGCAAAGCACTTTGAAGAGAGAGTTAAAGAGGACGTGAAACCGATGAGGTGGAAACGGATAGAGCCAGCGTATCTGGCTTGTATTCAACTTCGTTGTTGTGAGCAGTTGGGCGCTGCATCTCCAGATTGGGACAGTCTCAGCTTGCAAGCAGCAATGTTGTGCATTTGCAGGTCGAGTGCGCCGAGACTTTCGAGAAGGCGATATGAGCTCAATTTTGAGGCCAGCTTGCTGGTACCCGGATTGGAGGAATGTTGTTCGTTTTGGATGTGATTC---GGGAAAGGTTTTCGAGCTC-GTATGGGTTCGAGTCGGTGTGGGGTGGCAGTCGCTTGCGACA--TGTGCCTTCTACCGATTCGGTCCTGTGCGAGCTCACAATCCCACTCTCGGCGTAAAAGTTGGTCATCTATCCGACCCGTCTTGAAACACGGACCAAGGAGTTTATCGTGTGCGCAAGTCATTGGGTGTTGAAAACTCAAAGGCGCAATGAAAGTAAAGCAT----CCGCAAGGATTTGACGTGTGATCTGAACAGTCACGGTTGTTTGGAGCAACATGGCCCCATTCTGGCCGCTTGCGGCGGGGTGGAGGAAGAGCGTACGCGGTGAGACCCGAAAGATGGTGAACTATTCCTGAGCAGGATGAAGCCAGAGGAAACTCTG-GTGGAAGTCCGAAGCGATTCTGACGTGCAAATCGATCGTCTGAN
P_PENETRANS_WZ        AAAGTTGCAAAGCACTTTGAAGAGAGAGTTAAAGAGGACGTGAAACCGATGAGGTGGAAACGGATAGAGCCAGCGTATCTGGCTTGTATTCAACTTCGTTGTTGTGAGCAGTTGGGCGCTGCATCTCCAGATTGGGACAGTCTCAGCTTGCAAGCAGCAATGTTGTGCATTTGCAGGTCGAGTGCGCCGAGACTTTCGAGAAGGCGATATGAGCTCAATTTTGAGGCCAGCTTGCTGGTACCCGGATTGGAGGAATGTTGTTCGTTTTGGATGTGATTC---GGGAAAGGTTTTCGAGCTC-GTATGGGTTCGAGTCGGTGTGGGGTGGCAGTCGCTTGCGACA--TGTGCCTTCTACCGATTCGGTCCTGTGCGAGCTCACAATCCCACTCTCGGCGTAAAAGTTGGTCATCTATCCGACCCGTCTTGAAACACGGACCAAGGAGTTTATCGTGTGCGCAAGTCATTGGGTGTTGAAAACTCAAAGGCGCAATGAAAGTAAAGCAT----CCGCAAGGATTTGACGTGTGATCTGAACAGTCACGGTTGTTTGGAGCAACATGGCCCCATTCTGGCCGCTTGCGGCGGGGTGGAGGAAGAGCGTACGCGGTGAGACCCGAAAGATGGTGAACTATTCCTGAGCAGGATGAAGCCAGAGGAAACTCTG-GTGGAAGTCCGAAGCGATTCTGACGTGCAAATCGATCGTCTGAN
P_PENETRANS_MN        AAAGTTGCAAAGCACTTTGAAGAGAGAGTTAAAGAGGACGTGAAACCGATGAGGTGGAAACGGATAGAGCCAGCGTATCTGGCTTGTATTCAACTTCGTTGTTGTGAGCAGTTGGGCGCTGCATCTCCAGATTGGGACAGTCTCAGCTTGCAAGCAGCAATGTTGTGCATTTGCAGGTCGAGTGCGCCGAGACTTTCGAGAAGGCGATATGAGCTCAATTTTGAGGCCAGCTTGCTGGTACCCGGATTGGAGGAATGTTGTTCGTTTTGGATGTGATTC---GGGAAAGGTTTTCGAGCTC-GTATGGGTTCGAGTCGGTGTGGGGTGGCAGTCGCTTGCGACA--TGTGCCTTCTACCGATTCGGTCCTGTGCGAGCTCACAATCCCACTCTCGGCGTAAAAGTTGGTCATCTATCCGACCCGTCTTGAAACACGGACCAAGGAGTTTATCGTGTGCGCAAGTCATTGGGTGTTGAAAACTCAAAGGCGCAGTGAAAGTAAAGCAT----CCGCAAGGATTTGACGTGTGATCTGGGTAATCAAGGTTGCCCGGAGCAACATGGCCCCGTTCTGGCCGCTTGCGGCGGGGTGGAGGAAGAGCGTACGCGGTGAGACCCGAAAGATGGTGAACTATTCCTGAGCAGGATGAAGCCAGAGGAAACTCTG-GTGGAAGTCCGAAGCGATTCTGACGTGCAAATCGATCGTCTGAC
P_PENETRANS_UK        AAAGTTGCAAAGCACTTTGAAGAGAGAGTTAAAGAGGACGTGAAACCGATGAGGTGGAAACGGATAGAGCCAGCGTATCTGGCCTGTATTCAACGGCGTTGTTGTGAGCAGTTGGGCGCTGCATCTCCAGATTGGGACAGTCCTGGCTTGCAAGCAGCAATGTTGTGCATTTGCAGGTCGAGTGCGCCGAGACTTTCGAGAAGGCGATATGAGCTCAATTTTGAGGCCAGCTTGCTGGTACCCGGATTGGAGGAATGTTGTTCGTTTTGGATGTGATTC---GGGAAAGGTTTTCGGGCTC-GTATGGGTTCGAGTCGGTGTGGGGTGGCAGTTGCATGCAACA--TGTGCCTTCTACCGATTCGGTCCTGTGCGAGCTCACAATCCCACTCTCGGCGTAAAAGTTGGTCATCTATCCGACCCGTCTTGAAACACGGACCAAGGAGTTTATCGTGTGCGCAAGTCATTGGGTGTTGAAAACTCAAAGGCGCAATGAAAGTAAAGCAT----CCGCAAGGATTTGACGTGTGATCTGAACAGTCACGGCTGTTTGGAGCAACATGGCCCCATTCTGGCCGCTTGCGGCGGGGTGGAGGAAGAGCGTACGCGGTGAGACCCGAAAGATGGTGAACTATTCCTGAGCAGGATGAAGCCAGAGGAAACTCTG-GTGGAAGTCCGAAGCGATTCTGACGTGCAAATCGATCGTCTGAN
P_PENETRANS_NL        AAAGTTGCAAAGCACTTTGAAGAGAGAGTTAGAGAGGACGTGAAACCGATGAGGTGGAAACGGATAGAGCCAGCGTATCTGGCCTGTATTCAGCTGCATTGTTGTGAGCAGTTGGGCGCTGCATCTCCAGATTGGGACAGTCCTGGCTTGCAAGCAACAATGTTGTGCATTTGCAGGTCGAGTGCGCCGAGACTTTCGAGAAGGCGATATGAGCTCAATTTTGAGGCCAGCTTGCTGGTACCCGGATTGGAGGAATGTTGTTCGTTTTGGATGTGAAC---GGGGAAAGGTTTTCGTGCTC-GTATGGGTTCGAATTGGTGTGGGGTGGCAGTTGCATGCAACA--TGTGCCTTCTGCCAATTCGGTCCTGTGCGAGCTCACAATCCCACCCTCGGCGTAAAAGTTGGTCATCTATCCGACCCGTCTTGAAACACAGACCAAGGAGTTTATCGTGTGCGCAAGTCATTGGGTGTTGAAAACTCAAAGGCGCAATGAAAGTAAAGAAT----CCGCAAGGATACGACGTGTGATCTGAGCAATCACGATTGCCTGGAGCAACATGGCCCCATTCTGGTCGCTTGCGACGGGGTGGAGGAAGAGCGTACGCGGTGAGACCCGAAAGATGGTGAACTATTCCTGAGCAGGATGAAGCCAGAGGAAACTCTG-GTGGAAGTCCGAAGCGATTCTGACGTGCAAATCGATCGTCTGAC
P_FALLAX_V5C          NNNNNNNNNNNNNNNNNNNNNNNNNNNNNNNNNNNNNNNNNNNNNNNNNNNNNNNNNNNNNNNNNNNNNNNNNNNNNNNNNNNNNNNNNNNNNNNNNNNNNNNNNNNNNNNNNNNNNNNNNNNNNNNNNNNNNNNNNNNNNNNNNNNNNNNNNNNNNNAATGTTGTGCATTTGCAGGTCGAGTGCGCCGAGACTTTCGAGAAGGCGATATGAGCTCAATTTTGAGGCCAGCTTGCTGGTACCCGGATTGGAGGAATGTTGTTCGTTTTGGATGTGATTC---GGGAAAGGTTTTCGGGCTC-GTATGGGTTCGAGTCGGTGTGGGGTGGCAGTTGCATGCAACA--TGTGCCTTCTACCGATTCGGTCCTGTGCGAGCTCACAATCCCACTCTCGGCGTAAAAGTTGGTCATCTATCCGACCCGTCTTGAAACACGGACCAAGGAGTTTATCGTGTGCGCAAGTCATTGGGTGTTGAAAACTCAAAGGCGCAATGAAAGTAAAGCAT----CCGCAAGGATTTGACGTGTGATCTGAGCAATCACGGTTGTCTGGAGCAACATGGCCCCATTCTGGCCGCTTGCGGCGGGGTGGAGGAAGAGCGTACGCGGTGAGACCCGAAAGATGGTGAACTATTCCTGAGCAGGATGAAGCCAGAGGAAACTCTG-GTGGAAGTCCGAAGCGATTCTGACGTGCAAATCGATCNNNNNNN
P_FALLAX_T85          NNNNNNNNNNNNNNNNNNNNNNNNNNNNTTAAAGAGGACGTGAAACCGATGAGGTGGAAACGGATAGAGCCAGCGTATCTGGCCTGTATTCAACGGCGTTGTTGTGAGCAGTTGGGCGCTGCATCTCCAGATTGGGACAGTCCTGGCTTGCAAGCAGCAATGTTGTGCATTTGCAGGTCGAGTGCGCCGAGACTTTCGAGAAGGCGATATGAGCTCAATTTTGAGGCCAGCTTGCTGGTACCCGGATTGGAGGAATGTTGTTCGTTTTGGATGTGATTC---GGGAAAGGTTTTCCGGCTC-GTATGGGTTCGAGTCGGTGTGGGGTGGCAGTTGCATGCAACA--TGTGCCTTCTACCGATTCGGTCCTGTGCGAGCTCACAATCCCACTCTCGGCGTAAAAGTTGGTCATCTATCCGACCCGTCTTGAAACACGGACCAAGGAGTTTATCGTGTGCGCAAGTCATTGGGTGTTGAAAACTCAAAGGCGCAATGAAAGTAAAGCAT----CCGCAAGGATTTGACGTGTGATCTGAACAGTCACGGCTGTTTGGAGCAACATGGCCCCATTCTGGCCGCTTGCGGCGGGGTGGAGGAAGAGCGTACGCGGTGAGACCCGAAAGATGGTGAACTATTCCTGAGCAGGATGAAGCCAGAGGAAACTCTGNNNNNNNNNNNNNNNNNNNNNNNNNNNNNNNNNNNNNNNNNNNNN
P_FALLAX_T283         AAAGTTGCAAAGCACTTTGAAGAGAGAGTTAAAGAGGACGTGAAACCGATGAGGTGGAAACGGATAGAGCCAGCGTATCTGGCCTGTATTCAACGGCGTTGTTGTGAGCAGTTGGGCGCTGCATCTCCAGATTGGGACAGTCCTGGCTTGCAAGCAGCAATGTTGTGCATTTGCAGGTCGAGTGCGCCGAGACTTTCGAGAAGGCGATATGAGCTCAATTTTGAGGCCAGCTTGCTGGTACCCGGATTGGAGGAATGTTGTTCGTTTTGGATGTGATTC---GGGAAAGGTTTTCGGGCTC-GTATGGGTTCGAGTCGGTGTGGGGTGGCAGTTGCATGCAACA--TGTGCCTTCTACCGATTCGGTCCTGTGCGAGCTCACAATCCCACTCTCGGCGTAAAAGTTGGTCATCTATCCGACCCGTCTTGAAACACGGACCAAGGAGTTTATCGTGTGCGCAAGTCATTGGGTGTTGAAAACTCAAAGGCGCAATGAAAGTAAAGCAT----CCGCAAGGATTTGACGTGTGATCTGGACAATCACGGTTGTTTGGAGCAACATGGCCCCATTCTGGCCGCTTGCGGCGGGGTGGAGGAAGAGCGTACGCGGTGAGACCCGAAAGATGGTGAACTATTCCTGAGCAGGATGAAGCCAGAGGAAACTCTG-GTGGAAGTCCGAAGCGATTCTGACGTGCAAATCGATCGTCTGAC
P_FALLAX_T272         AAAGTTGCAAAGCACTTTGAAGAGAGAGTTAAAGAGGACGTGAAACCGATGAGGTGGAAACGGATAGAGCCAGCGTATCTGGCCTGTATTCAACGGCGTTGTTGTGAGCAGTTGGGCGCTGCATCTCCAGATTGGGACAGTCCTGGCTTGCAAGCAGCAATGTTGTGCATTTGCAGGTCGAGTGCGCCGAGACTTTCGAGAAGGCGATATGAGCTCAATTTTGAGGCCAGCTTGCTGGTACCCGGATTGGAGGAATGTTGTTCGTTTTGGATGTGATTC---GGGAAAGGTTTTCGGGCTC-GTATGGGTTCGAGTCGGTGTGGGGTGGCAGTTGCATGCAACA--TGTGCCTTCTACCGATTCGGTCCTGTGCGAGCTCACAATCCCACTCTCGGCGTAAAAGTTGGTCATCTATCCGACCCGTCTTGAAACACGGACCAAGGAGTTTATCGTGTGCGCAAGTCATTGGGTGTTGAAAACTCAAAGGCGCAATGAAAGTAAAGCAT----CCGCAAGGATTTGACGTGTGATCTGRACARTCACGGCTGTTTGGAGCAACATGGCCCCATTCTGGCCGCTTGCGGCGGGGTGGAGGAAGAGCGTACGCGGTGAGACCCGAAAGATGGTGAACTATTCCTGAGCAGGATGAAGCCAGAGGAAACTCTG-GTGGAAGTCCGAAGCGATTCTGACGTGCAAATCGATCGTCTGAC
P_FALLAX_T353         AAAGTTGCAAAGCACTTTGAAGAGAGAGTTAAAGAGGACGTGAAACCGATGAGGTGGAAACGGATAGAGCCAGCGTATCTGGCCTGTATTCAACGGCGTTGTTGTGAGCAGTTGGGCGCTGCATCTCCAGATTGGGACAGTCCTGGCTTGCAAGCAGCAATGTTGTGCATTTGCAGGTCGAGTGCGCCGAGACTTTCGAGAAGGCGATATGAGCTCAATTTTGAGGCCAGCTTGCTGGTACCCGGATTGGAGGAATGTTGTTCGTTTTGGATGTGATTC---GGGAAAGGTTTTCGGGCTC-GTATGGGTTCGAGTCGGTGTGGGGTGGCAGTTGCATGCAACA--TGTGCCTTCTACCGATTCGGTCCTGTGCGAGCTCACAATCCCACTCTCGGCGTAAAAGTTGGTCATCTATCCGACCCGTCTTGAAACACGGACCAAGGAGTTTATCGTGTGCGCAAGTCATTGGGTGTTGAAAACTCAAAGGCGCAATGAAAGTAAAGCAT----CCGCAAGGATTTGACGTGTGATCTGRRCARTCACGGCTGYYTGGAGCAACATGGCCCCATTCTGGCCGCTTGCGGCGGGGTGGAGGAAGAGCGTACGCGGTGAGACCCGAAAGATGGTGAACTATTCCTGAGCAGGATGAAGCCAGAGGAAACTCTG-GTGGAAGTCCGAAGCGATTCTGACGTGCAAATCGATCGTCTGAC
P_FALLAX_V4C          AAAGTTGCAAAGCACTTTGAAGAGAGAGTTAAAGAGGACGTGAAACCGATGAGGTGGAAACGGATAGAGCCAGCGTATCTGGCCTGTATTCAACGGCGTTGTTGTGAGCAGTTGGGCGCTGCATCTCCAGATTGGGACAGTCCTGGCTTGCAAGCAGCAATGTTGTGCATTTGCAGGTCGAGTGCGCCGAGACTTTCGAGAAGGCGATATGAGCTCAATTTTGAGGCCAGCTTGCTGGTACCCGGATTGGAGGAATGTTGTTCGTTTTGGATGTGATTC---GGGAAAGGTTTTCGGGCTC-GTATGGGTTCGAGTCGGTGTGGGGTGGCAGTTGCATGCAACA--TGTGCCTTCTACCGATTCGGTCCTGTGCGAGCTCACAATCCCACTCTCGGCGTAAAAGTTGGTCATCTATCCGACCCGTCTTGAAACACGGACCAAGGAGTTTATCGTGTGCGCAAGTCATTGGGTGTTGAAAACTCAAAGGCGCAATGAAAGTAAAGCAT----CCGCAAGGATTTGACGTGTGATCTGRRCARTCACGGCTGYYYGGAGCAACATGGCCCCATTCTGGCCGCTTGCGGCGGGGTGGAGGAAGAGCGTACGCGGTGAGACCCGAAAGATGGTGAACTATTCCTGAGCAGGATGAAGCCAGAGGAAACTCTG-GTGGAAGTCCGAAGCGATTCTGACGTGCAAATCGATCGTCTGAC
P_NEGLECTUS_GSY24S    AAAGTTGCAAAGCACTTTGAAGAGAGAGTTAAAGAGGACGTGAAMCCGGTGAGGTGGAAACGGATAGAGCCAGCGTATCGGGCCAGCATTCATCTGCGAGGTCGGCGCGCGCCCTTGTTCCGCTCTCCAGATTGGGACGGAGTGGGGTTTGTACCCGGCCGAGCGGTGCATTTGTTGGTGAGTGCGCCGAGCTGCCCGGGACGGCGGTGTGAACCTGCTTTTGCGGCCAGCTTGCTGGAACCCGAGGTGGGCTAGCGCTGTTCGTTCTGGGTTCATTCCCTGGGGCATGGCTTACGGGCGCCGATGGGTGCCGAGCCGGTGGTCGGTGGCGGTCGCGTGCGACACGTGCCGCACTCGCAGGTTCGGTCCTGCCGGTGCTCCCATGCCCGCGCTCGGTGTAAGAGCTGGTCATCTATCCGACCCGTCTTGAAACACGGACCAAGGAGTTTATCGTGTGCGCAAGCCATTGGGCTCAGAAACCCAAAGG-CGCAATGAAAGTGAACAATGTCCTCGCAAGAGGCAGACGTGCGATCCCCGGCGCCTCGGTGCCGGGGCGCAGCATGGCCCCATCCCGACTGCTTGCAGTGGGGTGGCGGAAGAGCGTGCGCGGTGAGACCCGAAAGATGGTGAACTATTCCTGAGCAGGATGAAGCCAGAGGAAACTCTGGGTGGAAGTCCGAAGCGATTCTGACGTGCAAATCGATCGTCTGAC
P_NEGLECTUS_CA94      AAAGTTGCAAAGCACTTTGAAGAGAGAGTTAAAGAGGACGTGAAACCGGTGAGGTGGAAACGGATAGAGCCAGCGTATCGGGCCAGCATTCATCTGCGAGGTCGGCGCGCGCCCTTGTTCCGCTCTCCAGATTGGGACGGAGTGGGGGTTGTACCCGGCCGAGCGGTGCATTTGTTGGCGAGTGCGCCGAGCTGCCCGGGACGGCGGTGTGAACCTGCTTTTGCGGCCAGCTTGCTGGAACCCGAGGTGGGCTAGCGCTGTTCGTTCTGGGTTCATTCCCTGGGGCATGGCTTACGGACGCCGATGGGTGCCGAGCCGGTGGTCGGTGGCGGTCGCGTGCGACACGTGCCGCACTCGCAGGTTCGGTCCTGCCGGTGCTCCCATGCCCGCGCTCGGTGTAAGAGCTGGTCATCTATCCGACCCGTCTTGAAACACGGACCAAGGAGTTTATCGTGTGCGCAAGCCATTGGGCTTAGAAACCCAAAGG-CGCAATGAAAGTGAACAATGTCCTCGCAAGAGGCAGACGTGCGATCCCCGGCGCCTCGGTGCCGGGGCGCAGCATGGCCCCATCCCGACTGCTTGCAGTGGGGTGGCGGAAGAGCGTGCGCGGTGAGACCCGAAAGATGGTGAACTATTCCTGAGCAGGATGAAGCCAGAGGAAACTCTG-GTGGAAGTCCGAAGCGATTCTGACGTGCAAATCGATCGTCTGAC
P_NEGLECTUS_CD1735    NNNNNNNNNNNNNNNNNNNNNNNNNNNNNNNNNNNNNNNNNNNNNNNNNNNNNNNNNNNNNNNNNNNNNNNNNNNNNNNNNNNNNNNNNNNNNNNNNNNNNNNNNNNNNNNNNNNNNNNNNNNNNNNNNNNNNNNNNNNNNNNNNNNNNNNNNNNNNNNNNNNNNNNNNNNNNNNNNNNNNNNNNNNNNNNNNNNNNNNNNNNNNNNNNNNNNNNNNNNNNNNNNNNNNNNNNNNNNNNNNNNNNNNNNNNNNNNNNNNNNNNNNNNNGGGTTCATTCCCTGGGGCATGGCTTACGGGCGCCAATGGGTGCCGAGCCGGTGGTCGGTGGCGGTCGCGTGCGACACGTGCCGCACTCGCAGGTTCGGTCCTGCCGGTGCTCCCATGCCCGCGCTCGGTGTAAGAGCTGGTCATCTATCCGACCCGTCTTGAAACACGGACCAAGGAGTTTATCGTGTGCGCAAGCCATTGGGCTCAGAAACCCAAAGG-CGCAATGAAAGTGAACAATGTCCTCGCAAGAGGCAGACGTGCGATCCCCGGCGCCTCGGTGCCGGGGCGCAGCATGGCCCCATCCCGACTGCTTGCAGTGGGGTGGCGGAAGAGCGTGCGCGGTGAGACCCGAAAGATGGTGAACTATTCCTGAGCAGGATGAAGCCAGAGGAAACTCTG-GTGGAAGTCCGAAGCGATTCTGACGTGCAAATCGATCGTCTGAC


[COXI: 714-1034]

P_penetrans_BN         		GGCAAGGCAAATATTAGCTTCAATAAAATTAGTTTTTAGATTAAAAGGTATAAGTTGTGCTATAAAAAGAATTGGTTTTGTAGGTTCTTTAGTTTGGGCTCACCATATATTTACTGTGGGAATAGATTCAGATTCCCGTGGTTATTTTAGAGTGGCTACTATGGTTATTGCTATCCCAACTGGGATAAAAGTTTTTAGATGAATAATAACCTTATTTAATTCTAATTATTCCAAAAATGTTATTTGGGAGTGGGTTTTAGGTTTTATTTTTATATTTACCTTAGGAGGGCTTTCTGGTTTAGTTTTGAGAAATGCTAGCTT
P_penetrans_BL        		GGCAAGGCAAATATTAGCTTCAATAAAATTAGTTTTTAGATTAAAAGGTATAAGTTGTGCTATAAAGAGAATTGGTTTTGTGGGTTCTTTAGTTTGGGCTCACCATATATTTACTGTGGGGATGGATTCAGATTCCCGTGGTTATTTTAGAGTGGCTACTATGGTCATTGCTATCCCAACTGGGATAAAAGTTTTTAGATGAATAATAACCTTATTTAATTCTAATTATTCCAAAAATGTTATTTGGGAGTGGGTTTTAGGTTTTATTTTTATATTTACCTTAGGAGGGCTTTCTGGTTTAGTTTTGAGAAATGCTAGCTT 
P_penetrans_VA         		GGCAAGGCAAATATTAGCCTCAATAAAATTAGTTTTTAGATTAAAAGGTATAAGTTGTGCTATAAAAAGAATTGGTTTTGTAGGTTCTTTAGTTTGAGCTCATCATATATTTACTGTGGGGATAGATTCGGATTCCCGTGGTTATTTTAGAGTGGCTACTATGGTTATTGCTGTCCCAACCGGGATAAAAGTTTTTAGGTGGATAATAACCTTATTTAATTCTAACTATTCCAAAAATGTTATTTGGGAGTGGGTTCTGGGTTTTATTTTTATATTTACTTTAGGAGGGCTGTCTGGTTTAGTTTTGAGAAATGCCAGCTT
P_penetrans_T666  			GGCAAGGCAAATATTAGCTTCAATAAAATTAGTTTTTAGATTAAAAGGTATAAGTTGCGCTATAAAGAGAATTGGCTTTGTAGGTTCTTTAGTCTGAGCTCACCATATATTTACTGTGGGAATAGATTCAGACTCCCGTGGTTATTTTAGAGTGGCTACTATGGTTATTGCTATCCCGACCGGGATAAAAGTTTTTAGGTGAATAATAACTTTATTTAATTCAAATTATTCCAAAAATGTTATTTGGGAGTGGGTTTTAGGTTTTATTTTTATATTTACTTTAGGGGGGCTTTCTGGTTTAGTTTTGAGAAATGCTAGCTT 
P_penetrans_T295  			GGCAAGGCAAATATTAGCTTCGATAAAATTAGTTTTTAGATTAAAAGGTATAAGTTGTGCTATAAAGAGAATTGGTTTTGTGGGTTCTTTAGTTTGGGCTCACCATATATTTACTGTGGGGATAGATTCAGATTCCCGTGGTTATTTTAGAGTGGCTACTATGGTCATTGCTATCCCAACGGGGATAAAAGTTTTTAGGTGGATAATAACCTTATTTAATTCTAATTATTCCAAAAATGTTATTTGGGAGTGGGTTTTAGGTTTTATTTTTATATTTACCTTAGGAGGGCTTTCTGGTTTAGTTTTGAGAAATGCTAGCTT 
P_penetrans_CA82  			GGCAAGGCAAATATTAGCTTCAATAAAATTAGTTTTTAGATTAAAAGGTATAAGTTGTGCTATAAAGAGAATTGGTTTTGTGGGTTCTTTAGTTTGGGCTCACCATATATTTACTGTGGGGATGGATTCAGATTCCCGTGGTTATTTTAGAGTGGCTACTATGGTCATTGCTATCCCAACTGGGATAAAAGTTTTTAGATGAATAATAACCTTATTTAATTCTAATTATTCCAAAAATGTTATTTGGGAGTGGGTTTTAGGTTTTATTTTTATATTTACCTTAGGAGGGCTTTCTGGTTTAGTTTTGAGAAATGCTAGCTT 
P_penetrans_T132  			GGCAAGGCAAATATTAGCTTCAATAAAATTAGTTTTTAGATTAAAAGGTATAAGTTGTGCTATAAAGAGAATTGGTTTTGTGGGTTCTTTAGTTTGGGCTCACCATATATTTACTGTGGGGATAGATTCAGATTCCCGTGGTTATTTTAGAGTGGCTACTATGGTCATTGCTATCCCAACTGGGATAAAAGTTTTTAGGTGGATAATAACCTTATTTAATTCTAATTATTCCAAAAATGTTATTTGGGAGTGGGTTTTAGGTTTTATTTTTATATTTACCTTAGGAGGGCTTTCTGGTTTAGTTTTGAGAAATGCTAGCTT 
P_penetrans_V3F  			GGCAAGGCAAATATTAGCTTCAATAAAATTAGTTTTTAGATTAAAAGGTATAAGTTGCGCTATAAAGAGAATTGGCTTTGTAGGTTCTTTAGTCTGAGCTCACCATATATTTACTGTGGGAATAGATTCAGACTCCCGTGGTTATTTTAGAGTGGCTACTATGGTTATTGCTATCCCGACCGGGATAAAAGTTTTTAGGTGAATAATAACTTTATTTAATTCAAATTATTCCAAAAATGTTATTTGGGAGTGGGTTTTAGGTTTTATTTTTATATTTACTTTAGGGGGGCTTTCTGGTTTAGTTTTGAGAAATGCTAGCTT 
P_penetrans_V1B  			GGCAAGGCAAATATTAGCCTCAATAAAATTAGTTTTTAGATTAAAAGGTATAAGTTGTGCTATAAAGAGAATTGGTTTTGTAGGTTCTTTAGTTTGAGCTCATCATATATTTACTGTGGGGATAGATTCGGATTCCCGTGGTTATTTTAGAGTGGCTACTATGGTTATTGCTGTCCCAACCGGGATAAAAGTTTTTAGGTGGATAATAACCTTATTTAATTCTAACTATTCCAAAAATGTTATTTGGGAGTGGGTTCTGGGTTTTATTTTTATATTTACTTTAGGAGGGCTGTCTGGTTTAGTTTTGAGAAATGCCAGCTT 
P_penetrans_FR         		GGCAAGGCAAATATTAGCTTCAATAAAATTAGTTTTTAGATTAAAAGGTATAAGTTGCGCTATAAAGAGAATTGGCTTTGTAGGTTCTTTAGTCTGAGCTCACCATATATTTACTGTGGGAATAGATTCAGACTCCCGTGGTTATTTTAGAGTGGCTACTATGGTTATTGCTATCCCGACCGGGATAAAAGTTTTTAGGTGAATAATAACTTTATTTAATTCAAATTATTCCAAAAATGTTATTTGGGAGTGGGTTTTAGGTTTTATTTTTATATTTACTTTAGGGGGGCTTTCTGGTTTAGTTTTGAGAAATGCTAGCTT
P_penetrans_WZ         		AGCAAGTCAAATATTATCTGTTGTAAAATTAGTTTTTAGTTTAAAAGGAATAAGATGTGCTATAAAAAGTATTGGTTTTGTAGGGTCTTTAGTTTGGGCTCATCATATGTTTACTGTAGGAATAGATTTAGATTCTCGGGGTTATTTTAGGGTAGCTACTATAGTTATTGCTATTCCTACTGGTATAAAAGTTTTTAGTTGAATAATAACTTTATTTAGTTCTAATTATACAGAACATTTAATTATGGATTGGGTTTTAGGGTTTATTTTTATATTTACTTTAGGCGGATTATCTGGTTTGGTTTTAAGGAATGCTAGATT
P_penetrans_MN         		AGCAAGTCAAATATTATCTGTTGTAAAATTAGTTTTTAGTTTAAAAGGAATAAGATGTGCTATAAAAAGTATTGGTTTTGTAGGGTCTTTAGTTTGGGCTCATCATATGTTTACTGTAGGAATAGATTTAGATTCTCGGGGTTATTTTAGGGTAGCTACTATAGTTATTGCTATTCCTACTGGTATAAAAGTTTTTAGTTGAATAATAACTTTATTTAGTTCTAATTATACAGAACATTTAATTATGGATTGGGTTTTAGGGTTTATTTTTATATTTACTTTAGGCGGATTATCTGGTTTGGTTTTAAGGAATGCTAGATT
P_penetrans_UK         		AGCAAGTCAAATATTATCTGTTGTAAAATTAGTTTTTAGTTTAAAAGGAATAAGATGTGCTATAAAAAGTATTGGTTTTGTAGGGTCTTTAGTTTGGGCTCATCATATGTTTACTGTAGGAATAGATTTAGATTCTCGGGGTTATTTTAGGGTAGCTACTATAGTTATTGCTATTCCTACTGGTATAAAAGTTTTTAGTTGAATAATAACTTTATTTAGTTCTAATTATACAGAACATTTAATTATGGATTGGGTTTTAGGGTTTATTTTTATATTTACTTTAGGCGGATTATCTGGTTTGGTTTTAAGGAATGCTAGATT
P_penetrans_NL         		GGCAAGGCAAATATTAGCTTCAATAAAATTAGTTTTTAGATTAAAAGGTATAAGTTGTGCTATAAAGAGAATTGGTTTTGTGGGTTCTTTAGTTTGGGCTCACCATATATTTACTGTGGGGATGGATTCAGATTCCCGTGGTTATTTTAGAGTGGCTACTATGGTCATTGCTATCCCAACTGGGATAAAAGTTTTTAGATGAATAATAACCTTATTTAATTCTAATTATTCCAAAAATGTTATTTGGGAGTGGGTTTTAGGTTTTATTTTTATATTTACCTTAGGAGGGCTTTCTGGTTTAGTTTTGAGAAATGCTAGCTT 
P_fallax_V5C				AGCAAGTCAAATATTATCTGTTGTAAAATTAGTTTTTAGTTTAAAAGGAATAAGATGTGCTATAAAAAGTATTGGTTTTGTAGGGTCTTTAGTTTGGGCTCATCATATGTTTACTGTAGGAATAGATTTAGATTCTCGGGGTTATTTTAGGGTAGCTACTATAGTTATTGCTATTCCTACTGGTATAAAAGTTTTTAGTTGAATAATAACTTTATTTAGTTCTAATTATACAGAACATTTAATTATGGATTGGGTTTTAGGGTTTATTTTTATATTTACTTTAGGCGGATTATCTGGTTTGGTTTTAAGGAATGCTAGATT
P_fallax_T85				AGCAAGTCAAATATTATCTGTTGTAAAATTAGTTTTTAGTTTAAAAGGAATAAGATGTGCTATAAAAAGTATTGGTTTTGTAGGGTCTTTAGTTTGGGCTCATCATATGTTTACTGTAGGAATAGATTTAGATTCTCGGGGTTATTTTAGGGTAGCTACTATAGTTATTGCTATTCCTACTGGTATAAAAGTTTTTAGTTGAATAATAACTTTATTTAGTTCTAATTATACAGAACATTTAATTATGGATTGGGTTTTAGGGTTTATTTTTATATTTACTTTAGGCGGATTATCTGGTTTGGTTTTAAGGAATGCTAGATT 
P_fallax_T283				AGCAAGTCAAATATTATCTGTTGTAAAATTAGTTTTTAGTTTAAAAGGAATAAGATGTGCTATAAAAAGTATTGGTTTTGTAGGGTCTTTAGTTTGGGCTCATCATATGTTTACTGTAGGAATAGATTTAGATTCTCGGGGTTATTTTAGGGTAGCTACTATAGTTATTGCTATTCCTACTGGTATAAAAGTTTTTAGTTGAATAATAACTTTATTTAGTTCTAATTATACAGAACATTTAATTATGGATTGGGTTTTAGGGTTTATTTTTATATTTACTTTAGGCGGATTATCTGGTTTGGTTTTAAGGAATGCTAGATT
P_fallax_T272				AGCAAGTCAAATATTATCTGTTGTAAAATTAGTTTTTAGTTTAAAAGGAATAAGATGTGCTATAAAAAGTATTGGTTTTGTAGGGTCTTTAGTTTGGGCTCATCATATGTTTACTGTAGGAATAGATTTAGATTCTCGGGGTTATTTTAGGGTAGCTACTATAGTTATTGCTATTCCTACTGGTATAAAAGTTTTTAGTTGAATAATAACTTTATTTAGTTCTAATTATACAGAACATTTAATTATGGATTGGGTTTTAGGGTTTATTTTTATATTTACTTTAGGCGGATTATCTGGTTTGGTTTTAAGGAATGCTAGATT
P_fallax_T353 				AGCAAGTCAAATATTATCTGTTGTAAAATTAGTTTTTAGTTTAAAAGGAATAAGATGTGCTATAAAAAGTATTGGTTTTGTAGGGTCTTTAGTTTGGGCTCATCATATGTTTACTGTAGGAATAGATTTAGATTCTCGGGGTTATTTTAGGGTAGCTACTATAGTTATTGCTATTCCTACTGGTATAAAAGTTTTTAGTTGAATAATAACTTTATTTAGTTCTAATTATACAGAACATTTAATTATGGATTGGGTTTTAGGGTTTATTTTTATATTTACTTTAGGCGGATTATCTGGTTTGGTTTTAAGGAATGCTAGATT
P_fallax_V4C				AGCAAGTCAAATATTATCTGTTGTAAAATTAGTTTTTAGTTTAAAAGGAATAAGATGTGCTATAAAAAGTATTGGTTTTGTAGGGTCTTTAGTTTGGGCTCATCATATGTTTACTGTAGGAATAGATTTAGATTCTCGGGGTTATTTTAGGGTAGCTACTATAGTTATTGCTATTCCTACTGGTATAAAAGTTTTTAGTTGAATAATAACTTTATTTAGTTCTAATTATACAGAACATTTAATTATGGATTGGGTTTTAGGGTTTATTTTTATATTTACTTTAGGCGGATTATCTGGTTTGGTTTTAAGGAATGCTAGATT
P_neglectus_GSY24S			NNNNNNNNNNNGTTTAAGTGGAAAATTAGATATTTTTGGTTATCAAGGAATGTTAATAGCTTTAAAAATAATTGGCTTTATTGGTTGTGTAGTTTGAGCTCATCATATATTCACTGCTAGTATGGATGATGATTCTCGGGTTA-TTTTAGTGCAGCTACAGGGGTTATTGCTATTCCACT-GGGATGAAGGTTTTTAGATGATTAATGACTTTATTTGGGAAGTTTAAAGGAAAGGTA-ACTCTTTATTCTTGATTGTTTGTTTTATTTTTATATTTAGAGTTGGAGGATTATCAGGATTAANNNNNNNNNNNNNNNNNNN
P_neglectus_CA94			agcttctcaaggtttaagtggaaaattagatattttcggttatcaggggatgttaatagctttaaaaataattggttttattggttgtgtagtttgagctcatcatatattcactgcaagtatagatgatgattcccgaggttattttagtgcagctacgggggttattgctattccgactgggatgaaggtttttagatgattaataactttatttgggaagtttaaaggaaaggtaactctttattcttggttgtttggttttatttttatattcagagtgggaggattatcaggattaattttaagtaatgctagttt
P_neglectus_CD1735			agcttctcaaggtttaagtggaaaattagatattttcggttatcaggggatgttaatagctttaaaaataattggttttattggttgtgtagtttgagctcatcatatattcactgcaagtatagatgatgattcccgaggttattttagtgcagctacgggggttattgctattccgactgggatgaaggtttttagatgattaataactttatttgggaagtttaaaggaaaggtaactctttattcttggttgtttggttttatttttatattcagagtgggaggattatcaggattaattttaagtaatgctagttt
;
End;


Begin sets;
	Charset D2D3 = 1-713;
	Charset COXI = 714-1034;
	CharPartition genes = 1:D2D3, 2:COXI;
	
	    
end;
